# Supplementary material for: Synchronous Extraction, Antioxidant Activity Evaluation, and Composition Analysis of Carbohydrates and Polyphenols Present in Artichoke Bud
Source: Molecules. 2022 Dec 16;27(24):8962. doi: 10.3390/molecules27248962 (PMC9783601; doi:10.3390/molecules27248962)
Supplement: Supplementary file 1 [file molecules-27-08962-s001.zip]

Archive with 1 entries (1 files):
- molecules-2077926-supplementary.pdf
